# Supplementary material for: S-Nitrosylated Proteins Involved in Autophagy in Triticum aestivum Roots: A Bottom-Up Proteomics Approach and In Silico Predictive Algorithms
Source: Life (Basel). 2023 Oct 8;13(10):2024. doi: 10.3390/life13102024 (PMC10608115; doi:10.3390/life13102024)
Supplement: Supplementary file 1 [file life-13-02024-s001.zip]

Archive with 7 entries (7 files):
- Figures S1-S2.pdf
- Table S4 Peptides, proteins, and protein groups, identified in Triticum aestivum.xls
- Table S5 Functional classes of  proteins, identified in Triticum aestivum..xls
- Table S6 Localization of proteins, identified in Triticum aestivum..xls
- Table S9 PPI of identified proteins, ATG proteins, and predicted functional partners.xlsx
- Tables S7-S8.pdf
- Tabless S1-S3.pdf
